# Supplementary material for: Genome Structure, Evolution, and Host Shift of Nosema
Source: Biology (Basel). 2024 Nov 19;13(11):952. doi: 10.3390/biology13110952 (PMC11592040; doi:10.3390/biology13110952)
Supplement: Supplementary file 1 [file biology-13-00952-s001.zip]

Archive with 2 entries (2 files):
- FigureS1-S4_Nosema_genome_evolution_20231204.pdf
- TableS1-S8_Nosema_genome_evolution_20240218.pdf
